# Supplementary material for: Establishment, Growth, and Yield Potential of the Perennial Grass Miscanthus × Giganteus on Degraded Coal Mine Soils
Source: Front Plant Sci. 2017 Jun 12;8:726. doi: 10.3389/fpls.2017.00726 (PMC5466985; doi:10.3389/fpls.2017.00726)
Supplement: Supplementary file 2 [file Data_Sheet_1.XLS]

## Sheet: Arkusz1
RYS. 3
K	0.1055	0.9553
D1	1.083	0.9465
D2	0.6244	1.1376
D3	0.6187	1.0618
RYS4.
K	0.1055	0.9553
D1	0.89	0.98
D2	0.6244	1.1376
D3	0.6187	1.0618
RYS1.
K	1.0639	0.0369
D1	1.3194	0.1664
D2	1.5269	0.0207
D3	1.3978	0.0962
RYS2.
K1	-0.9829	0.1909
D1.1	-1.1909	0.0309
D2.1	-0.9961	-0.338
D3.1	-1.2304	0.0534
K2	-1.2165	0.0373
D2.1	-1.4887	-0.596
D2.2	-1.5171	0.2338
D2.3	-1.2746	-0.0019
K3	-1.7647	-0.301
D3.1	-1.2083	0.1351
D3.2	-1.2862	0.0171
D3.3	-1.6723	-0.4477
rys.5
K	3.2335	0.5683
D1	3.9577	0.3793
D2	4.0785	0.6904
D3	4.0736	0.5407
RYS6
K	0.9298	0.5278
D1	1.096	0.7812
D2	1.2822	0.6415
D3	1.3086	0.529
